# Supplementary material for: Forecasting of Airborne Conidia Quantities and Potential Insect Associations of Cryphonectria parasitica, the Causal Agent of Chestnut Blight, in England
Source: J Fungi (Basel). 2024 Feb 28;10(3):181. doi: 10.3390/jof10030181 (PMC10971521; doi:10.3390/jof10030181)
Supplement: Supplementary file 1 [file jof-10-00181-s001.zip]

Archive with 1 entries (1 files):
- jof-2890234-SI.pdf
